# Supplementary material for: A DNA Repair and Cell Cycle Gene Expression Signature in Pediatric High-Grade Gliomas: Prognostic and Therapeutic Value
Source: Cancers (Basel). 2021 May 7;13(9):2252. doi: 10.3390/cancers13092252 (PMC8125831; doi:10.3390/cancers13092252)
Supplement: Supplementary file 1 [file cancers-13-02252-s001.zip]

Archive with 1 entries (1 files):
- cancers-1147326-supplementary.pdf
